# Supplementary material for: Renewable Poly(Lactic Acid)Lignocellulose Biocomposites for the Enhancement of the Water Retention Capacity of the Soil
Source: Polymers (Basel). 2023 May 9;15(10):2243. doi: 10.3390/polym15102243 (PMC10220557; doi:10.3390/polym15102243)
Supplement: Supplementary file 1 [file polymers-15-02243-s001.zip]

Archive with 1 entries (1 files):
- polymers-2349148-supplementary.pdf
